# Supplementary material for: Flat variable liquid crystal diffractive spiral axicon enabling perfect vortex beams generation
Source: Sci Rep. 2023 Feb 10;13:2385. doi: 10.1038/s41598-023-29164-0 (PMC9918518; doi:10.1038/s41598-023-29164-0)
Supplement: Supplementary file 1 — Supplementary Information 1. [file 41598_2023_29164_MOESM1_ESM.xlsx]

## Sheet: Sheet1
Wavelength (nm)	T.Norm. to Ref.	A. Norm. to Ref.	T. Norm. to AZero	Ref. Chann. Norm.	Out. meas. Chann	Out. Ref. Chann.	AZero Meas..Chann.	AZero Ref. Chann.
1100	79.883	0.098	79.759	0.998	7928	10216	9940	10232
1099	80.411	0.095	79.032	0.983	8232	10544	10416	10728
1098	80.213	0.096	79.056	0.986	8512	10936	10767	11096
1097	80.351	0.095	79.194	0.986	8804	11292	11117	11457
1096	80.513	0.094	80.381	0.998	9104	11620	11326	11639
1095	80.584	0.094	79.729	0.989	9420	12028	11815	12157
1094	80.732	0.093	79.705	0.987	9728	12416	12205	12576
1093	79.967	0.097	79.879	0.999	10052	12792	12584	12806
1092	81.459	0.089	80.328	0.986	10372	13148	12912	13333
1091	81.176	0.091	80.294	0.989	10704	13572	13331	13721
1090	81.118	0.091	80.28	0.99	11020	13988	13727	14134
1089	81.353	0.09	80.507	0.99	11432	14468	14200	14620
1088	81.512	0.089	80.651	0.989	11796	14896	14626	15055
1087	81.659	0.088	80.888	0.991	12164	15332	15038	15478
1086	81.93	0.087	81.127	0.99	12552	15768	15472	15924
1085	82.099	0.086	81.302	0.99	12940	16220	15916	16379
1084	81.139	0.091	79.109	0.975	13000	16484	16433	16907
1083	82.331	0.084	81.62	0.991	13784	17224	16888	17374
1082	82.634	0.083	81.69	0.989	14192	17660	17373	17864
1081	82.256	0.085	81.592	0.992	14552	18188	17835	18336
1080	82.672	0.083	82.018	0.992	15020	18684	18313	18833
1079	82.831	0.082	82.271	0.993	15504	19252	18845	19383
1078	82.524	0.083	81.326	0.985	15748	19620	19364	19909
1077	82.268	0.085	81.767	0.994	16256	20204	19881	20328
1076	83.93	0.076	83.825	0.999	16848	20804	20099	20830
1075	83.136	0.08	82.513	0.993	17232	21328	20884	21489
1074	83.179	0.08	82.671	0.994	17756	21952	21478	22087
1073	83.145	0.08	82.311	0.99	18176	22328	22082	22554
1072	84.133	0.075	83.62	0.994	18812	23132	22497	23274
1071	83.785	0.077	83.277	0.994	19356	23756	23243	23901
1070	83.668	0.077	83.201	0.994	19880	24372	23894	24509
1069	83.764	0.077	83.327	0.995	10260	12576	12313	12642
1068	83.885	0.076	83.419	0.994	10540	12904	12635	12976
1067	83.829	0.077	83.389	0.995	10808	13248	12961	13318
1066	84.035	0.076	83.654	0.995	11136	13604	13312	13666
1065	84.064	0.075	83.687	0.996	11440	13968	13670	14031
1064	84.156	0.075	83.678	0.994	11776	14360	14073	14442
1063	84.129	0.075	83.817	0.996	12120	14792	14460	14847
1062	84.023	0.076	83.781	0.997	12496	15248	14915	15292
1061	84.034	0.076	83.794	0.997	12880	15720	15371	15765
1060	83.923	0.076	83.691	0.997	13260	16208	15844	16253
1059	84.071	0.075	83.886	0.998	13748	16776	16389	16813
1058	84.024	0.076	83.811	0.997	14164	17280	16900	17324
1057	83.984	0.076	83.805	0.998	14572	17784	17388	17822
1056	83.426	0.079	83.829	1.005	14992	18284	17884	18196
1055	84.143	0.075	84.009	0.998	15408	18804	18341	18834
1054	84.016	0.076	83.852	0.998	15900	19384	18962	19422
1053	83.783	0.077	83.703	0.999	16328	19940	19507	19959
1052	84.25	0.074	84.16	0.999	16800	20496	19962	20518
1051	83.977	0.076	83.874	0.999	17252	21044	20569	21070
1050	83.956	0.076	83.82	0.998	17712	21596	21131	21631
1049	83.934	0.076	83.783	0.998	9124	11128	10890	11148
1048	83.929	0.076	83.834	0.999	9376	11432	11184	11445
1047	84.02	0.076	83.82	0.998	9620	11720	11477	11748
1046	83.404	0.079	83.969	1.007	9884	12040	11771	11959
1045	84.05	0.075	83.914	0.998	10136	12340	12079	12360
1044	84.06	0.075	83.955	0.999	10428	12684	12421	12700
1043	83.866	0.076	83.59	0.997	10656	12992	12748	13035
1042	83.993	0.076	83.78	0.997	10976	13356	13101	13390
1041	84.136	0.075	84.074	0.999	11308	13736	13450	13746
1040	84.203	0.075	84.125	0.999	11616	14096	13808	14109
1039	84.273	0.074	84.203	0.999	11956	14496	14199	14508
1038	84.252	0.074	83.975	0.997	12236	14832	14571	14881
1037	84.24	0.074	84.185	0.999	12584	15252	14948	15262
1036	84.453	0.073	84.404	0.999	12940	15632	15331	15641
1035	84.727	0.072	84.77	1	13280	16032	15666	16024
1034	84.692	0.072	84.692	1	13660	16460	16129	16460
1033	84.692	0.072	84.677	1	13992	16856	16524	16859
1032	85.061	0.07	85.076	1	14360	17252	16879	17249
1031	84.878	0.071	84.912	1	14728	17692	17345	17685
1030	84.995	0.071	84.99	1	15096	18108	17762	18109
1029	85.04	0.07	85.04	1	15524	18604	18255	18604
1028	85.09	0.07	85.313	1.003	15928	19064	18670	19014
1027	85.149	0.07	85.171	1	16312	19512	19152	19507
1026	85.244	0.069	85.257	1	16712	19964	19602	19961
1025	85.35	0.069	85.627	1.003	17116	20424	19989	20358
1024	85.345	0.069	85.496	1.002	17572	20960	20553	20923
1023	85.502	0.068	85.554	1.001	17992	21440	21030	21427
1022	85.432	0.068	85.42	1	18408	21924	21550	21927
1021	85.497	0.068	85.313	0.998	18792	22356	22027	22404
1020	85.496	0.068	85.473	1	19240	22888	22510	22894
1019	85.549	0.068	85.461	0.999	9840	11692	11514	11704
1018	85.507	0.068	85.442	0.999	10048	11944	11760	11953
1017	85.452	0.068	85.417	1	10256	12196	12007	12201
1016	85.438	0.068	85.39	0.999	10468	12448	12259	12455
1015	85.385	0.069	85.513	1.001	10684	12708	12494	12689
1014	85.544	0.068	85.544	1	10924	12984	12770	12984
1013	85.359	0.069	85.334	1	11148	13256	13064	13260
1012	85.347	0.069	85.423	1.001	11380	13532	13322	13520
1011	85.371	0.069	85.42	1.001	11612	13816	13594	13808
1010	85.217	0.069	85.217	1	11840	14092	13894	14092
1009	85.195	0.07	85.171	1	12096	14396	14202	14400
1008	85.152	0.07	85.158	1	12336	14684	14486	14683
1007	85.054	0.07	84.894	0.998	12544	14940	14776	14968
1006	85.095	0.07	85.067	1	12812	15252	15061	15257
1005	85.047	0.07	85.014	1	13048	15536	15348	15542
1004	85.029	0.07	85.082	1.001	13312	15852	15646	15842
1003	84.968	0.071	85.036	1.001	13548	16140	15932	16127
1002	84.968	0.071	84.772	0.998	13772	16400	16246	16438
1001	84.819	0.072	84.87	1.001	14040	16716	16543	16706
1000	84.949	0.071	84.849	0.999	14292	17012	16844	17032
999	84.918	0.071	84.85	0.999	14584	17356	17188	17370
998	84.968	0.071	84.882	0.999	14856	17668	17502	17686
997	84.972	0.071	84.887	0.999	15120	17972	17812	17990
996	85.025	0.07	84.923	0.999	15388	18276	18120	18298
995	85.104	0.07	85.109	1	15660	18588	18400	18587
994	85.113	0.07	85.09	1	15968	18936	18766	18941
993	85.164	0.07	84.895	0.997	16220	19212	19106	19273
992	85.178	0.07	85.17	1	16528	19564	19406	19566
991	85.224	0.069	85.134	0.999	16808	19880	19743	19901
990	85.326	0.069	85.224	0.999	17096	20192	20060	20216
989	85.358	0.069	85.258	0.999	17408	20540	20418	20564
988	85.432	0.068	85.338	0.999	17700	20860	20741	20883
987	85.541	0.068	85.412	0.998	17992	21172	21065	21204
986	85.59	0.068	85.371	0.997	18260	21468	21389	21523
985	85.636	0.067	85.51	0.999	18572	21812	21719	21844
984	85.712	0.067	85.577	0.998	18892	22160	22076	22195
983	85.755	0.067	85.652	0.999	19192	22492	22407	22519
982	85.837	0.066	85.709	0.999	19504	22828	22756	22862
981	85.881	0.066	85.763	0.999	19812	23164	23101	23196
980	85.924	0.066	85.807	0.999	20120	23504	23448	23536
979	85.068	0.07	84.38	0.992	10512	12380	12458	12481
978	85.469	0.068	84.876	0.993	10736	12604	12649	12692
977	85.364	0.069	84.787	0.993	10896	12788	12851	12875
976	85.245	0.069	84.938	0.996	11064	12976	13026	13023
975	85.388	0.069	84.924	0.995	11232	13160	13226	13232
974	85.514	0.068	84.617	0.99	11364	13300	13430	13441
973	85.391	0.069	84.821	0.993	11556	13532	13624	13623
972	85.301	0.069	84.942	0.996	11716	13712	13793	13770
971	85.36	0.069	84.816	0.994	11876	13900	14002	13989
970	85.35	0.069	84.82	0.994	12036	14088	14190	14176
969	85.279	0.069	84.757	0.994	12216	14296	14413	14384
968	85.288	0.069	84.715	0.993	12376	14476	14609	14574
967	85.269	0.069	84.697	0.993	12536	14660	14801	14759
966	85.244	0.069	84.685	0.993	12696	14844	14992	14942
965	85.139	0.07	84.593	0.994	12848	15032	15188	15129
964	85.14	0.07	84.601	0.994	13032	15240	15404	15337
963	85.111	0.07	84.59	0.994	13196	15428	15600	15523
962	84.979	0.071	84.476	0.994	13348	15620	15801	15713
961	84.974	0.071	84.508	0.995	13512	15796	15989	15883
960	85.016	0.071	84.55	0.995	13676	15984	16175	16072
959	84.82	0.072	84.533	0.997	13860	16188	16396	16243
958	85.156	0.07	84.7	0.995	14012	16368	16543	16456
957	84.989	0.071	84.534	0.995	14184	16556	16779	16645
956	85.273	0.069	84.481	0.991	14344	16640	16979	16796
955	84.834	0.071	83.918	0.989	14412	16840	17174	17024
954	84.985	0.071	84.536	0.995	14700	17128	17389	17219
953	85.028	0.07	84.569	0.995	14880	17320	17595	17414
952	84.752	0.072	84.578	0.998	15060	17512	17806	17548
951	85.254	0.069	84.809	0.995	15224	17692	17951	17785
950	85.169	0.07	84.733	0.995	15424	17896	18203	17988
949	85.228	0.069	84.774	0.995	15640	18116	18449	18213
948	85.279	0.069	84.815	0.995	15824	18308	18657	18408
947	85.381	0.069	84.913	0.995	16012	18492	18857	18594
946	85.5	0.068	85.008	0.994	16200	18676	19057	18784
945	85.543	0.068	85.051	0.994	16380	18856	19259	18965
944	85.578	0.068	84.941	0.993	16572	19056	19510	19199
943	85.69	0.067	85.218	0.994	16840	19320	19761	19427
942	85.812	0.066	85.318	0.994	17056	19532	19991	19645
941	85.82	0.066	85.34	0.994	17260	19744	20225	19855
940	85.901	0.066	85.4	0.994	17448	19920	20431	20037
939	85.816	0.066	85.193	0.993	17588	20084	20645	20231
938	85.92	0.066	85.55	0.996	17832	20324	20844	20412
937	86.034	0.065	85.555	0.994	18064	20540	21114	20655
936	86.042	0.065	85.629	0.995	18256	20724	21320	20824
935	86.188	0.065	85.75	0.995	18468	20960	21537	21067
934	86.143	0.065	85.735	0.995	18752	21244	21872	21345
933	86.119	0.065	85.688	0.995	18968	21472	22136	21580
932	86.124	0.065	85.682	0.995	19204	21720	22413	21832
931	86.094	0.065	85.665	0.995	19440	21976	22693	22086
930	86.051	0.065	85.607	0.995	19652	22208	22956	22323
929	86.036	0.065	85.598	0.995	19904	22472	23253	22587
928	86.081	0.065	85.914	0.998	20128	22716	23428	22760
927	85.964	0.066	85.528	0.995	20348	22952	23791	23069
926	85.95	0.066	85.504	0.995	20580	23196	24069	23317
925	85.883	0.066	85.435	0.995	20812	23452	24360	23575
924	85.796	0.067	85.382	0.995	21080	23752	24689	23867
923	85.704	0.067	85.303	0.995	21324	24028	24998	24141
922	85.691	0.067	85.295	0.995	21600	24320	25324	24433
921	85.66	0.067	85.266	0.995	21880	24616	25661	24730
920	85.732	0.067	85.225	0.994	22168	24892	26011	25040
919	86.009	0.065	85.168	0.99	11220	12560	13174	12684
918	85.608	0.067	85.241	0.996	11384	12780	13355	12835
917	85.544	0.068	85.064	0.994	11556	12960	13585	13033
916	85.476	0.068	85.043	0.995	11736	13160	13800	13227
915	85.712	0.067	85.329	0.996	11952	13364	14007	13424
914	85.606	0.067	85.236	0.996	12176	13596	14285	13655
913	85.592	0.068	85.247	0.996	12400	13828	14546	13884
912	85.671	0.067	85.313	0.996	12640	14064	14816	14123
911	85.726	0.067	85.374	0.996	12900	14324	15110	14383
910	85.796	0.067	85.462	0.996	13180	14604	15422	14661
909	85.92	0.066	85.416	0.994	13500	14912	15805	15000
908	85.851	0.066	85.638	0.998	13864	15288	16189	15326
907	86.147	0.065	85.938	0.998	14240	15660	16570	15698
906	86.111	0.065	85.855	0.997	14652	16072	17066	16120
905	86.181	0.065	85.937	0.997	15100	16524	17571	16571
904	86.375	0.064	85.997	0.996	15648	17052	18196	17127
903	86.259	0.064	86.015	0.997	16188	17632	18820	17682
902	86.42	0.063	86.288	0.998	16840	18272	19516	18300
901	86.548	0.063	86.448	0.999	17516	18944	20262	18966
900	86.624	0.062	86.528	0.999	18240	19676	21080	19698
899	86.686	0.062	86.602	0.999	19100	20544	22055	20564
898	86.692	0.062	86.64	0.999	19928	21384	23001	21397
897	86.753	0.062	86.683	0.999	20796	22268	23991	22286
896	86.77	0.062	86.666	0.999	21656	23140	24988	23168
895	86.84	0.061	86.753	0.999	22476	23968	25908	23992
894	86.779	0.062	86.597	0.998	23260	24760	26860	24812
893	86.761	0.062	86.488	0.997	23804	25304	27523	25384
892	86.755	0.062	86.364	0.995	24112	25600	27919	25716
891	86.671	0.062	86.187	0.994	24128	25608	27995	25752
890	86.653	0.062	86.031	0.993	23840	25284	27711	25467
889	86.604	0.062	85.846	0.991	23168	24572	26988	24789
888	86.527	0.063	85.53	0.988	22224	23588	25984	23863
887	86.385	0.064	85.368	0.988	21080	22412	24693	22679
886	86.374	0.064	85.231	0.987	19772	21032	23198	21314
885	86.291	0.064	85.131	0.987	18384	19596	21595	19863
884	86.139	0.065	85.033	0.987	16908	18068	19884	18303
883	86.139	0.065	85.009	0.987	15736	16848	18511	17072
882	86.062	0.065	84.993	0.988	14736	15812	17338	16011
881	86.033	0.065	85.018	0.988	13948	14988	16406	15167
880	86.011	0.065	85.118	0.99	13372	14384	15710	14535
879	85.959	0.066	85.245	0.992	12988	13980	15236	14097
878	85.827	0.066	85.401	0.995	12840	13808	15035	13877
877	86.094	0.065	85.59	0.994	12812	13764	14969	13845
876	86.012	0.065	85.514	0.994	12816	13752	14987	13832
875	86.08	0.065	85.674	0.995	12816	13728	14959	13793
874	86.15	0.065	85.525	0.993	12792	13680	14957	13780
873	86.152	0.065	85.613	0.994	12788	13668	14937	13754
872	86.323	0.064	85.776	0.994	12796	13636	14918	13723
871	86.437	0.063	85.875	0.994	12792	13604	14896	13693
870	86.573	0.063	85.958	0.993	12788	13568	14877	13665
869	86.631	0.062	86.091	0.994	12788	13548	14854	13633
868	86.705	0.062	86.055	0.993	12768	13504	14837	13606
867	86.719	0.062	86.323	0.995	12768	13496	14791	13558
866	86.865	0.061	86.34	0.994	12780	13472	14802	13554
865	86.927	0.061	86.4	0.994	12776	13452	14787	13534
864	86.971	0.061	86.443	0.994	12772	13428	14775	13510
863	86.973	0.061	86.598	0.996	12768	13408	14744	13466
862	87.014	0.06	86.53	0.994	12764	13392	14751	13467
861	87.085	0.06	86.567	0.994	12760	13372	14740	13452
860	87.034	0.06	86.548	0.994	12752	13360	14734	13435
859	87.054	0.06	86.535	0.994	12744	13340	14727	13420
858	86.995	0.061	86.483	0.994	12732	13328	14722	13407
857	86.896	0.061	86.519	0.996	12720	13316	14702	13374
856	86.891	0.061	86.378	0.994	12708	13304	14712	13383
855	86.727	0.062	86.344	0.996	12696	13296	14704	13355
854	86.723	0.062	86.243	0.994	12688	13292	14712	13366
853	86.818	0.061	86.155	0.992	12676	13260	14713	13362
852	86.436	0.063	85.854	0.993	12636	13268	14718	13358
851	86.513	0.063	86.021	0.994	12664	13280	14722	13356
850	86.476	0.063	85.965	0.994	12660	13276	14727	13355
849	86.397	0.064	85.918	0.994	12660	13280	14735	13354
848	86.316	0.064	85.844	0.995	12656	13284	14743	13357
847	86.248	0.064	85.873	0.996	12668	13284	14752	13342
846	86.32	0.064	85.881	0.995	12676	13296	14760	13364
845	86.329	0.064	85.871	0.995	12684	13300	14771	13371
844	86.4	0.063	85.929	0.995	12708	13308	14789	13381
843	86.414	0.063	85.95	0.995	12724	13320	14804	13392
842	86.47	0.063	85.986	0.994	12744	13328	14821	13403
841	86.546	0.063	86.088	0.995	12772	13344	14836	13415
840	86.618	0.062	86.166	0.995	12800	13360	14855	13430
839	86.752	0.062	86.281	0.995	12836	13372	14877	13445
838	86.833	0.061	86.24	0.993	12848	13372	14898	13464
837	86.891	0.061	86.542	0.996	12900	13412	14906	13466
836	87.004	0.06	86.565	0.995	12932	13432	14939	13500
835	87.014	0.06	86.673	0.996	12968	13452	14962	13505
834	87.238	0.059	86.807	0.995	13008	13476	14985	13543
833	87.574	0.058	86.864	0.992	13040	13456	15012	13566
832	87.343	0.059	86.803	0.994	13056	13508	15041	13592
831	87.402	0.058	86.753	0.993	13072	13516	15068	13617
830	87.424	0.058	86.975	0.995	13128	13572	15094	13642
829	87.442	0.058	86.988	0.995	13156	13600	15124	13671
828	87.453	0.058	87.006	0.995	13184	13628	15153	13698
827	87.41	0.058	86.977	0.995	13204	13660	15181	13728
826	87.39	0.059	86.958	0.995	13228	13688	15212	13756
825	87.345	0.059	86.914	0.995	13244	13716	15238	13784
824	87.287	0.059	86.845	0.995	13256	13740	15264	13810
823	87.212	0.059	86.764	0.995	13268	13768	15292	13839
822	87.111	0.06	86.684	0.995	13280	13800	15320	13868
821	87.05	0.06	86.618	0.995	13288	13824	15341	13893
820	86.996	0.061	86.546	0.995	13296	13844	15363	13916
819	86.884	0.061	86.448	0.995	13300	13872	15385	13942
818	86.86	0.061	86.425	0.995	13312	13892	15403	13962
817	86.613	0.062	86.383	0.997	13316	13912	15415	13949
816	86.806	0.061	86.39	0.995	13324	13932	15423	13999
815	86.664	0.062	86.336	0.996	13332	13948	15442	14001
814	86.779	0.062	86.377	0.995	13340	13964	15444	14029
813	86.777	0.062	86.363	0.995	13344	13972	15451	14039
812	86.837	0.061	86.404	0.995	13352	13976	15453	14046
811	86.914	0.061	86.475	0.995	13356	13976	15445	14047
810	86.944	0.061	86.51	0.995	13352	13972	15434	14042
809	87.056	0.06	86.634	0.995	13352	13964	15412	14032
808	87.135	0.06	86.706	0.995	13344	13948	15390	14017
807	86.994	0.061	86.819	0.998	13332	13924	15356	13952
806	87.448	0.058	87.01	0.995	13316	13896	15304	13966
805	87.453	0.058	87.026	0.995	13288	13864	15269	13932
804	87.575	0.058	87.127	0.995	13252	13816	15210	13887
803	87.594	0.058	86.999	0.993	13176	13740	15145	13834
802	87.716	0.057	87.258	0.995	13148	13700	15068	13772
801	87.798	0.057	87.343	0.995	13084	13628	14980	13699
800	87.805	0.056	87.36	0.995	13000	13548	14881	13617
799	87.835	0.056	87.387	0.995	12900	13448	14762	13517
798	87.81	0.056	87.372	0.995	12800	13356	14650	13423
797	87.666	0.057	87.238	0.995	12680	13244	14535	13309
796	87.865	0.056	87.373	0.994	12580	13152	14398	13226
795	87.645	0.057	87.17	0.995	12440	13028	14271	13099
794	87.688	0.057	87.194	0.994	12276	12876	14079	12949
793	87.593	0.058	87.126	0.995	15992	16800	18355	16890
792	87.55	0.058	87.051	0.994	16080	16912	18472	17009
791	85.765	0.067	86.952	1.014	16160	17360	18585	17123
790	87.283	0.059	88.703	1.016	16576	17492	18687	17212
789	87.334	0.059	88.667	1.015	16680	17628	18812	17363
788	87.272	0.059	88.549	1.015	16780	17752	18950	17496
787	87.243	0.059	88.49	1.014	16876	17872	19071	17620
786	87.236	0.059	88.495	1.014	16976	17992	19183	17736
785	87.186	0.06	88.456	1.015	17072	18116	19300	17856
784	87.262	0.059	88.537	1.015	17216	18268	19445	18005
783	87.327	0.059	88.617	1.015	17352	18412	19581	18144
782	87.363	0.059	88.652	1.015	17492	18564	19731	18294
781	87.483	0.058	88.768	1.015	17656	18724	19890	18453
780	87.601	0.057	88.936	1.015	17796	18864	20010	18581
779	87.684	0.057	88.949	1.014	17860	18924	20079	18655
778	87.827	0.056	89.128	1.015	17920	18984	20106	18707
777	87.871	0.056	89.195	1.015	18020	19076	20203	18793
776	87.996	0.056	89.288	1.015	18096	19144	20267	18867
775	88.095	0.055	89.291	1.014	18144	19184	20320	18927
774	88.242	0.054	89.565	1.015	18264	19308	20392	19023
773	88.203	0.055	89.525	1.015	18376	19428	20526	19141
772	88.255	0.054	89.54	1.015	18456	19516	20612	19236
771	88.212	0.054	89.519	1.015	18508	19592	20675	19306
770	88.246	0.054	89.558	1.015	18568	19660	20733	19372
769	88.219	0.054	89.449	1.014	18608	19720	20803	19449
768	88.169	0.055	89.402	1.014	18652	19792	20863	19519
767	88.112	0.055	89.407	1.015	18712	19880	20929	19592
766	88.033	0.055	89.331	1.015	18756	19956	20996	19666
765	87.949	0.056	89.281	1.015	18808	20040	21066	19741
764	87.87	0.056	89.221	1.015	18872	20140	21152	19835
763	87.81	0.056	89.144	1.015	18944	20244	21251	19941
762	87.752	0.057	89.066	1.015	19004	20332	21337	20032
761	87.699	0.057	89.043	1.015	19056	20416	21401	20108
760	87.68	0.057	89.112	1.016	19152	20532	21492	20202
759	87.65	0.057	89.02	1.016	19248	20652	21622	20334
758	87.746	0.057	89.084	1.015	19292	20708	21656	20397
757	87.697	0.057	89.032	1.015	19312	20732	21691	20421
756	87.747	0.057	89.073	1.015	19336	20760	21708	20451
755	87.803	0.056	89.145	1.015	19372	20796	21731	20483
754	87.911	0.056	89.246	1.015	19444	20860	21787	20548
753	87.982	0.056	89.33	1.015	19532	20948	21865	20632
752	88.101	0.055	89.431	1.015	19632	21040	21952	20727
751	88.192	0.055	89.526	1.015	19728	21132	22036	20817
750	88.29	0.054	89.401	1.013	19772	21164	22116	20901
749	88.4	0.054	89.74	1.015	19916	21304	22193	20986
748	88.473	0.053	89.817	1.015	19996	21384	22263	21064
747	88.523	0.053	89.854	1.015	20068	21460	22334	21142
746	88.592	0.053	90.017	1.016	20144	21540	22378	21199
745	88.463	0.053	90.041	1.018	20208	21616	22443	21237
744	88.606	0.053	89.958	1.015	20272	21696	22535	21370
743	88.585	0.053	89.923	1.015	20328	21768	22606	21444
742	88.52	0.053	89.865	1.015	20376	21844	22674	21517
741	88.454	0.053	89.877	1.016	20420	21916	22720	21569
740	88.382	0.054	89.734	1.015	20444	21968	22783	21637
739	88.314	0.054	89.647	1.015	20496	22056	22863	21728
738	88.256	0.054	89.732	1.017	20528	22124	22877	21760
737	88.167	0.055	89.49	1.015	20564	22188	22979	21860
736	88.095	0.055	89.417	1.015	20600	22252	23038	21923
735	88.056	0.055	89.366	1.015	20640	22312	23096	21985
734	87.94	0.056	89.229	1.015	20644	22368	23136	22045
733	87.967	0.056	89.224	1.014	20708	22432	23209	22116
732	88.037	0.055	89.355	1.015	20784	22508	23260	22176
731	87.99	0.056	89.561	1.018	20840	22568	23269	22172
730	87.986	0.056	89.517	1.017	20896	22632	23343	22245
729	88.276	0.054	89.61	1.015	20976	22700	23408	22362
728	88.155	0.055	89.688	1.017	21048	22756	23468	22367
727	88.506	0.053	89.853	1.015	21120	22816	23505	22474
726	88.549	0.053	89.953	1.016	21192	22868	23559	22511
725	88.647	0.052	90.001	1.015	21260	22928	23622	22583
724	88.804	0.052	90.237	1.016	21332	22988	23640	22623
723	88.9	0.051	90.311	1.016	21392	23044	23687	22684
722	88.934	0.051	90.26	1.015	21452	23088	23767	22749
721	88.884	0.051	90.464	1.018	21496	23140	23762	22736
720	88.911	0.051	90.531	1.018	21532	23188	23784	22773
719	88.814	0.052	90.421	1.018	21560	23240	23844	22827
718	88.772	0.052	90.315	1.017	21588	23288	23903	22890
717	88.859	0.051	90.357	1.017	21608	23336	23914	22949
716	88.85	0.051	90.236	1.016	21616	23376	23955	23017
715	88.61	0.053	89.939	1.015	21624	23420	24043	23074
714	88.474	0.053	89.731	1.014	21592	23408	24063	23080
713	88.209	0.054	89.686	1.017	21600	23492	24084	23105
712	88.337	0.054	89.799	1.017	21620	23520	24076	23137
711	88.189	0.055	89.67	1.017	21632	23556	24124	23167
710	88.285	0.054	89.803	1.017	21664	23608	24124	23209
709	88.151	0.055	89.603	1.016	21692	23636	24209	23253
708	88.208	0.054	89.621	1.016	21700	23648	24213	23275
707	88.342	0.054	89.648	1.015	21736	23680	24246	23335
706	88.393	0.054	89.755	1.015	21780	23716	24266	23356
705	88.647	0.052	89.951	1.015	21824	23720	24262	23376
704	88.728	0.052	90.036	1.015	21868	23740	24288	23395
703	88.876	0.051	90.14	1.014	21904	23744	24300	23411
702	88.86	0.051	90.303	1.016	21960	23780	24318	23400
701	89.027	0.05	90.541	1.017	21988	23792	24285	23394
700	89.154	0.05	90.535	1.015	22000	23796	24300	23433
699	88.989	0.051	90.561	1.018	22000	23796	24293	23383
698	89.273	0.049	90.58	1.015	21972	23772	24257	23429
697	89.21	0.05	90.521	1.015	21944	23760	24242	23416
696	88.977	0.051	90.312	1.015	21888	23740	24236	23389
695	88.936	0.051	90.278	1.015	21860	23732	24214	23379
694	88.745	0.052	90.249	1.017	21788	23696	24142	23301
693	88.692	0.052	90.071	1.016	21716	23660	24110	23298
692	88.53	0.053	89.955	1.016	21636	23612	24052	23238
691	88.43	0.053	89.826	1.016	21552	23544	23993	23178
690	88.537	0.053	89.932	1.016	21464	23472	23867	23108
689	88.417	0.053	89.768	1.015	21364	23376	23799	23024
688	88.368	0.054	89.803	1.016	21268	23276	23683	22904
687	88.37	0.054	89.872	1.017	21164	23152	23549	22765
686	88.556	0.053	89.916	1.015	21052	23016	23413	22668
685	88.638	0.052	90.032	1.016	20928	22852	23245	22498
684	88.898	0.051	90.161	1.014	20756	22620	23021	22303
683	88.928	0.051	90.216	1.014	20572	22412	22803	22092
682	89.123	0.05	90.373	1.014	13884	15116	15363	14907
681	89.031	0.05	90.644	1.018	14048	15288	15498	15016
680	89.234	0.049	90.573	1.015	14152	15352	15625	15125
679	89.12	0.05	90.297	1.013	14248	15500	15779	15298
678	89.006	0.051	90.517	1.017	14384	15644	15891	15383
677	89.418	0.049	90.651	1.014	14476	15740	15969	15526
676	88.933	0.051	90.361	1.016	14568	15880	16122	15629
675	88.908	0.051	90.28	1.015	14656	15992	16234	15749
674	88.679	0.052	90.207	1.017	14748	16108	16349	15835
673	88.729	0.052	90.415	1.019	14848	16244	16422	15941
672	88.66	0.052	90.115	1.016	14932	16356	16570	16092
671	88.544	0.053	90.053	1.017	15020	16468	16679	16192
670	88.411	0.053	89.722	1.015	15076	16560	16803	16318
669	88.587	0.053	89.93	1.015	15200	16676	16902	16427
668	88.593	0.053	89.981	1.016	15304	16784	17008	16525
667	88.507	0.053	89.945	1.016	15404	16888	17126	16618
666	88.773	0.052	90.432	1.019	15528	17008	17171	16696
665	88.761	0.052	90.27	1.017	15624	17108	17308	16822
664	88.95	0.051	90.432	1.017	15736	17212	17401	16930
663	89.028	0.05	90.391	1.015	15832	17304	17515	17043
662	89.075	0.05	90.491	1.016	15920	17392	17593	17120
661	88.968	0.051	90.399	1.016	15988	17492	17686	17215
660	89.087	0.05	90.46	1.015	16092	17588	17789	17321
659	88.898	0.051	90.541	1.018	16176	17688	17866	17367
658	89.057	0.05	90.58	1.017	16260	17780	17951	17481
657	89.071	0.05	90.519	1.016	16336	17876	18047	17590
656	89.061	0.05	90.486	1.016	16416	17964	18142	17681
655	88.999	0.051	90.441	1.016	16492	18056	18235	17768
654	88.945	0.051	90.399	1.016	16572	18156	18332	17864
653	88.851	0.051	90.316	1.016	16648	18244	18433	17948
652	88.805	0.052	90.479	1.019	16716	18328	18475	17989
651	88.931	0.051	90.389	1.016	16788	18412	18573	18115
650	88.904	0.051	90.399	1.017	16864	18496	18655	18190
649	88.969	0.051	90.438	1.017	16940	18584	18731	18282
648	88.884	0.051	90.351	1.017	17004	18664	18820	18361
647	88.87	0.051	90.326	1.016	17068	18740	18896	18438
646	88.766	0.052	90.219	1.016	17128	18816	18985	18513
645	88.894	0.051	90.37	1.017	17192	18856	19024	18548
644	88.65	0.052	90.051	1.016	17216	18960	19118	18665
643	88.875	0.051	90.146	1.014	17300	19000	19191	18732
642	88.948	0.051	90.403	1.016	17408	19080	19256	18773
641	89.113	0.05	90.496	1.016	17472	19172	19307	18879
640	89.064	0.05	90.46	1.016	17552	19248	19403	18951
639	89.127	0.05	90.58	1.016	17644	19324	19479	19014
638	89.154	0.05	90.712	1.017	17716	19392	19530	19059
637	89.356	0.049	90.811	1.016	17808	19476	19610	19164
636	89.304	0.049	90.795	1.017	17864	19540	19675	19219
635	89.316	0.049	90.649	1.015	17896	19576	19742	19288
634	89.199	0.05	90.586	1.016	17936	19656	19800	19355
633	89.069	0.05	90.464	1.016	17968	19716	19862	19412
632	89.009	0.051	90.247	1.014	17988	19760	19932	19489
631	88.696	0.052	90.303	1.018	18028	19844	19964	19491
630	88.72	0.052	90.165	1.016	18052	19900	20021	19581
629	88.582	0.053	90.066	1.017	18088	19960	20083	19631
628	88.594	0.053	90.043	1.016	18132	20012	20137	19690
627	88.779	0.052	90.232	1.016	18188	20064	20157	19741
626	88.817	0.052	90.253	1.016	18260	20112	20232	19792
625	89.035	0.05	90.416	1.016	18340	20164	20284	19856
624	88.986	0.051	90.604	1.018	18428	20216	20339	19855
623	89.308	0.049	90.855	1.017	18508	20264	20371	19919
622	89.55	0.048	91.003	1.016	18580	20304	20417	19980
621	89.816	0.047	91.082	1.014	18628	20300	20452	20018
620	89.715	0.047	90.918	1.013	18600	20328	20458	20059
619	89.445	0.048	90.815	1.015	18648	20408	20534	20100
618	89.345	0.049	90.644	1.015	18640	20444	20564	20151
617	88.918	0.051	90.388	1.017	18620	20476	20600	20143
616	88.797	0.052	90.164	1.015	18600	20508	20629	20197
615	88.617	0.052	90.068	1.016	18608	20556	20660	20225
614	88.561	0.053	89.9	1.015	18612	20552	20703	20246
613	88.524	0.053	90.045	1.017	18616	20592	20674	20244
612	88.651	0.052	89.973	1.015	18656	20608	20735	20305
611	88.79	0.052	90.223	1.016	18724	20652	20753	20324
610	89.021	0.051	90.372	1.015	18792	20672	20794	20363
609	89.31	0.049	90.748	1.016	18872	20696	20796	20368
608	89.499	0.048	90.934	1.016	18928	20712	20815	20385
607	89.759	0.047	90.893	1.013	18944	20672	20842	20414
606	89.454	0.048	90.964	1.017	18956	20716	20839	20372
605	89.596	0.048	90.79	1.013	18916	20696	20835	20424
604	89.351	0.049	90.706	1.015	18924	20744	20863	20434
603	89.075	0.05	90.488	1.016	18884	20752	20869	20428
602	88.91	0.051	90.262	1.015	18844	20760	20877	20449
601	88.64	0.052	89.966	1.015	18784	20764	20879	20458
600	88.745	0.052	89.924	1.013	18796	20744	20902	20472
599	88.608	0.053	89.938	1.015	18788	20768	20890	20461
598	88.674	0.052	90.04	1.015	18812	20772	20893	20457
597	88.664	0.052	90.105	1.016	18840	20760	20909	20428
596	88.995	0.051	90.524	1.017	18896	20784	20874	20433
595	89.242	0.049	90.607	1.015	18936	20780	20899	20467
594	89.401	0.049	90.786	1.015	18968	20776	20893	20459
593	89.453	0.048	90.866	1.016	18972	20772	20879	20449
592	89.386	0.049	90.803	1.016	18956	20764	20876	20440
591	89.278	0.049	90.68	1.016	18924	20756	20869	20435
590	89.061	0.05	90.439	1.015	18880	20744	20876	20428
589	88.875	0.051	90.44	1.018	18836	20736	20827	20377
588	88.83	0.051	90.254	1.016	18808	20724	20839	20397
587	88.857	0.051	90.194	1.015	18792	20700	20835	20393
586	88.727	0.052	90.033	1.015	18744	20680	20819	20380
585	88.922	0.051	90.236	1.015	18780	20668	20812	20367
584	89.038	0.05	90.346	1.015	18792	20652	20800	20353
583	89.116	0.05	90.395	1.014	18804	20632	20802	20340
582	89.127	0.05	90.696	1.018	18824	20640	20755	20283
581	89.192	0.05	90.589	1.016	18808	20624	20762	20306
580	89.188	0.05	90.55	1.015	18780	20608	20740	20298
579	88.833	0.051	90.294	1.016	18736	20584	20750	20251
578	88.869	0.051	90.336	1.017	18704	20572	20705	20238
577	88.82	0.051	90.194	1.015	18680	20556	20711	20243
576	88.788	0.052	90.175	1.016	18668	20540	20702	20224
575	88.869	0.051	90.34	1.017	18676	20512	20673	20178
574	89.039	0.05	90.427	1.016	18704	20520	20684	20205
573	89.14	0.05	90.765	1.018	18732	20504	20638	20137
572	89.186	0.05	90.566	1.015	18692	20464	20639	20152
571	89.481	0.048	90.816	1.015	18748	20480	20644	20179
570	89.222	0.05	90.571	1.015	18740	20476	20691	20171
569	89.024	0.05	90.451	1.016	18708	20472	20683	20149
568	88.829	0.051	90.131	1.015	18668	20488	20712	20192
567	88.617	0.052	89.982	1.015	18656	20504	20733	20193
566	88.469	0.053	89.827	1.015	18640	20512	20751	20202
565	88.662	0.052	89.82	1.013	18652	20480	20766	20216
564	88.641	0.052	89.873	1.014	18680	20500	20785	20219
563	88.734	0.052	90.07	1.015	18740	20496	20806	20192
562	89.138	0.05	90.54	1.016	18788	20468	20751	20151
561	89.401	0.049	90.667	1.014	18788	20416	20722	20131
560	89.896	0.046	90.955	1.012	18724	20264	20586	20028
559	89.497	0.048	90.685	1.013	18508	20072	20409	19809
558	89.262	0.049	90.401	1.013	18176	19768	20106	19519
557	88.933	0.051	90.175	1.014	20540	22432	22778	22123
556	88.532	0.053	89.77	1.014	20148	22112	22444	21807
555	88.192	0.055	89.542	1.015	19632	21636	21925	21310
554	88.108	0.055	89.351	1.014	18988	20996	21251	20704
553	88.273	0.054	89.314	1.012	18320	20256	20512	20020
552	88.403	0.054	89.5	1.012	17704	19580	19781	19340
551	89.078	0.05	90.201	1.013	17176	18888	19042	18653
550	89.207	0.05	90.408	1.013	16636	18296	18401	18053
549	89.434	0.048	90.556	1.013	16148	17748	17832	17528
548	89.225	0.05	90.776	1.017	15776	17384	17379	17087
547	89.03	0.05	90.436	1.016	15460	17108	17095	16842
546	88.581	0.053	90.021	1.016	15228	16940	16916	16669
545	88.125	0.055	89.503	1.016	15100	16892	16871	16632
544	87.941	0.056	89.252	1.015	15064	16880	16878	16632
543	87.786	0.057	89.138	1.015	15100	16944	16940	16687
542	88.07	0.055	89.241	1.013	15196	16988	17028	16765
541	88.18	0.055	89.78	1.018	15320	17060	17064	16756
540	88.728	0.052	90.148	1.016	15400	17076	17083	16807
539	88.989	0.051	90.403	1.016	15440	17064	17079	16797
538	89.056	0.05	90.485	1.016	15424	17040	17046	16771
537	88.827	0.051	90.233	1.016	15364	17004	17027	16739
536	88.578	0.053	89.818	1.014	15252	16948	16981	16714
535	88.152	0.055	89.363	1.014	15156	16900	16960	16671
534	87.906	0.056	89.102	1.014	15060	16836	16902	16610
533	87.967	0.056	89.242	1.014	15032	16792	16844	16552
532	88.157	0.055	89.434	1.014	15008	16728	16781	16489
531	88.463	0.053	89.729	1.014	15000	16660	16717	16425
530	88.68	0.052	89.911	1.014	14972	16584	16652	16357
529	88.595	0.053	89.798	1.014	14884	16504	16575	16283
528	88.413	0.053	89.603	1.013	14788	16428	16504	16210
527	88.083	0.055	89.338	1.014	14680	16368	16432	16138
526	87.784	0.057	89.068	1.015	14568	16296	16356	16061
525	87.663	0.057	88.93	1.014	14476	16216	16278	15985
524	87.838	0.056	89.098	1.014	14424	16124	16189	15896
523	88.118	0.055	89.366	1.014	14396	16040	16109	15816
522	88.361	0.054	89.643	1.015	14368	15940	16028	15712
521	88.726	0.052	89.98	1.014	14332	15856	15928	15635
520	88.633	0.052	89.961	1.015	14248	15788	15838	15555
519	88.373	0.054	89.705	1.015	14116	15692	15736	15459
518	87.681	0.057	89.045	1.016	13948	15608	15664	15369
517	87.253	0.059	88.589	1.015	13796	15516	15573	15282
516	87.34	0.059	88.283	1.011	13660	15360	15473	15196
515	87.056	0.06	88.191	1.013	13584	15308	15403	15111
514	87.795	0.057	88.924	1.013	13608	15204	15303	15011
513	88.374	0.054	89.5	1.013	13612	15108	15209	14918
512	88.782	0.052	90.003	1.014	13604	15028	15115	14824
511	88.659	0.052	89.96	1.015	13512	14936	15020	14720
510	88.164	0.055	89.467	1.015	13352	14836	14924	14620
509	87.461	0.058	88.757	1.015	13136	14728	14800	14513
508	86.858	0.061	88.076	1.014	12948	14616	14701	14414
507	86.634	0.062	87.746	1.013	12832	14520	14624	14336
506	86.853	0.061	87.947	1.013	12776	14392	14527	14213
505	87.358	0.059	88.701	1.015	12780	14340	14408	14123
504	87.974	0.056	89.305	1.015	12768	14220	14297	14008
503	88.343	0.054	89.555	1.014	12724	14116	14208	13925
502	88.048	0.055	89.355	1.015	12600	14012	14101	13807
501	87.306	0.059	88.498	1.014	12372	13884	13980	13697
500	87.047	0.06	88.258	1.014	12244	13776	13873	13587
499	86.584	0.063	87.786	1.014	12096	13664	13779	13477
498	86.813	0.061	88.105	1.015	12036	13576	13661	13377
497	87.111	0.06	88.41	1.015	11984	13472	13555	13274
496	87.54	0.058	88.823	1.015	11944	13364	13447	13171
495	87.508	0.058	88.726	1.014	11852	13260	13358	13078
494	87.118	0.06	88.389	1.015	11708	13144	13246	12955
493	86.746	0.062	88.063	1.015	11560	13044	13127	12849
492	86.521	0.063	87.858	1.015	11440	12940	13021	12743
491	86.64	0.062	87.824	1.014	11360	12832	12935	12659
490	86.96	0.061	88.179	1.014	11316	12728	12833	12552
489	87.427	0.058	89.057	1.019	11280	12616	12666	12385
488	87.774	0.057	88.864	1.012	11196	12472	12599	12319
487	87.104	0.06	88.178	1.012	11032	12388	12511	12237
486	86.454	0.063	87.423	1.011	10844	12268	12404	12132
485	85.743	0.067	86.876	1.013	10684	12188	12298	12029
484	85.606	0.067	86.762	1.014	10572	12076	12185	11915
483	86.075	0.065	87.19	1.013	10536	11968	12084	11815
482	86.856	0.061	88.021	1.013	10544	11868	11979	11711
481	87.464	0.058	88.754	1.015	10528	11764	11862	11593
480	87.503	0.058	88.785	1.015	20884	23332	23522	22995
479	86.659	0.062	87.868	1.014	20504	23104	23335	22786
478	85.788	0.067	87.027	1.014	20104	22900	23101	22574
477	85.146	0.07	86.376	1.014	19780	22696	22900	22373
476	84.976	0.071	86.283	1.015	19588	22504	22702	22163
475	85.564	0.068	86.692	1.013	19536	22300	22535	22010
474	86.384	0.064	87.411	1.012	19504	22052	22313	21793
473	86.579	0.063	87.582	1.012	19360	21836	22105	21586
472	86.404	0.063	87.358	1.011	19120	21612	21887	21376
471	85.906	0.066	86.815	1.011	18824	21392	21683	21168
470	85.341	0.069	86.245	1.011	18516	21180	21469	20958
469	85.356	0.069	86.212	1.01	18308	20936	21236	20728
468	85.523	0.068	86.829	1.015	18208	20752	20970	20440
467	85.701	0.067	86.804	1.013	18044	20544	20787	20283
466	84.802	0.072	85.909	1.013	17680	20332	20580	20070
465	84.613	0.073	85.539	1.011	17456	20128	20407	19910
464	84.363	0.074	85.241	1.01	17200	19892	20178	19687
463	84.705	0.072	85.6	1.011	17108	19700	19986	19494
462	85.503	0.068	86.607	1.013	17136	19544	19786	19295
461	86.02	0.065	87.11	1.013	17064	19344	19589	19102
460	85.677	0.067	86.769	1.013	16828	19148	19394	18907
459	84.479	0.073	85.518	1.012	16404	18932	19182	18702
458	83.367	0.079	84.545	1.014	16028	18740	18958	18479
457	83.085	0.08	84.234	1.014	15804	18540	18762	18287
456	83.646	0.078	84.849	1.014	15748	18336	18560	18076
455	84.624	0.073	85.615	1.012	15748	18136	18394	17926
454	85.103	0.07	86.126	1.012	15656	17928	18178	17715
453	85.17	0.07	85.617	1.005	15400	17616	17987	17524
452	83.742	0.077	84.558	1.01	15048	17504	17796	17335
451	83.193	0.08	84.023	1.01	14788	17316	17600	17145
450	83.15	0.08	83.983	1.01	14624	17128	17413	16958
449	83.178	0.08	84.166	1.012	14480	16952	17204	16753
448	83.05	0.081	84.027	1.012	14304	16764	17023	16569
447	82.649	0.083	83.577	1.011	14076	16580	16842	16396
446	82.77	0.082	83.607	1.01	13888	16384	16611	16220
445	82.852	0.082	83.611	1.009	13780	16192	16481	16045
444	83.6	0.078	84.386	1.009	13744	15996	16287	15847
443	83.739	0.077	84.476	1.009	13604	15812	16104	15674
442	82.495	0.084	83.421	1.011	13284	15668	15924	15494
441	81.249	0.09	82.145	1.011	12928	15484	15738	15315
440	80.545	0.094	81.466	1.011	12672	15300	15555	15127
439	81.417	0.089	82.262	1.01	12628	15088	15351	14933
438	82.561	0.083	83.447	1.011	12608	14880	15109	14722
437	82.628	0.083	83.514	1.011	12492	14704	14958	14548
436	81.886	0.087	82.787	1.011	12240	14528	14785	14370
435	80.967	0.092	81.831	1.011	11976	14388	14635	14236
434	80.781	0.093	81.655	1.011	11804	14204	14456	14052
433	80.77	0.093	81.837	1.013	11652	14036	14238	13853
432	80.2	0.096	81.261	1.013	11448	13868	14088	13687
431	79.893	0.097	80.742	1.011	11236	13704	13916	13560
430	79.833	0.098	80.435	1.008	11092	13500	13790	13399
429	80.869	0.092	81.499	1.008	11088	13324	13605	13221
428	81.363	0.09	81.999	1.008	11028	13164	13449	13062
427	80.304	0.095	81.138	1.01	10784	13044	13291	12910
426	78.856	0.103	79.653	1.01	10464	12888	13137	12759
425	77.786	0.109	78.576	1.01	10196	12728	12976	12600
424	78.231	0.107	79.019	1.01	10112	12548	12797	12423
423	79.061	0.102	79.848	1.01	10084	12384	12629	12262
422	79.157	0.102	79.936	1.01	9968	12220	12470	12101
421	78.787	0.104	79.765	1.012	9792	12060	12276	11912
420	78.642	0.104	79.511	1.011	9632	11884	12114	11754
419	79.013	0.102	80	1.012	18496	22772	23120	22491
418	77.808	0.109	78.776	1.012	17968	22452	22809	22176
417	76.734	0.115	77.598	1.011	17444	22100	22480	21854
416	76.992	0.114	77.894	1.012	17248	21780	22143	21528
415	78.204	0.107	79.141	1.012	17256	21452	21804	21198
414	78.785	0.104	79.727	1.012	17076	21072	21418	20823
413	77.659	0.11	78.586	1.012	16536	20700	21042	20456
412	76.289	0.118	77.167	1.012	15928	20304	20641	20073
411	75.704	0.121	76.552	1.011	15468	19876	20206	19656
410	75.347	0.123	76.139	1.011	15036	19416	19748	19214
409	75.089	0.124	75.954	1.012	14568	18884	19180	18669
408	75.695	0.121	76.578	1.012	14288	18384	18658	18172
407	76.546	0.116	77.421	1.011	14024	17872	18114	17670
406	75.676	0.121	76.491	1.011	13464	17352	17602	17167
405	73.696	0.133	74.501	1.011	12724	16848	17079	16666
404	72.681	0.139	73.464	1.011	12148	16324	16536	16150
403	73.099	0.136	73.805	1.01	11876	15876	16091	15724
402	73.323	0.135	74.131	1.011	11640	15504	15702	15335
401	73.52	0.134	74.347	1.011	11416	15184	15355	15015
400	73.629	0.133	74.488	1.012	11232	14916	15079	14744
399	72.659	0.139	73.51	1.012	10900	14684	14828	14514
398	70.685	0.151	71.529	1.012	10484	14500	14657	14329
397	70.024	0.155	70.874	1.012	10276	14340	14499	14168
396	70.839	0.15	71.592	1.011	10272	14168	14348	14019
395	71.381	0.146	72.143	1.011	10240	14012	14194	13864
394	71.113	0.148	71.892	1.011	10080	13840	14021	13690
393	70.361	0.153	71.173	1.012	9856	13672	13848	13516
392	68.544	0.164	69.341	1.012	9472	13488	13660	13333
391	67.321	0.172	68.07	1.011	9152	13268	13445	13122
390	67.923	0.168	68.677	1.011	9064	13024	13198	12881
389	68.677	0.163	69.425	1.011	8944	12712	12883	12575
388	68.246	0.166	68.98	1.011	8668	12404	12566	12272
387	67.039	0.174	67.746	1.011	8284	12072	12228	11946
386	65.08	0.187	65.73	1.01	7812	11732	11885	11616
385	64.121	0.193	64.809	1.011	14952	22800	23071	22558
384	64.959	0.187	65.604	1.01	14604	22000	22261	21784
383	65.248	0.185	65.898	1.01	14176	21276	21512	21066
382	64.626	0.19	65.218	1.009	13532	20520	20749	20334
381	62.806	0.202	63.493	1.011	12672	19780	19958	19566
380	61.038	0.214	61.686	1.011	11840	19040	19194	18840
379	61.227	0.213	61.834	1.01	11344	18240	18346	18061
378	61.687	0.21	62.244	1.009	10988	17520	17653	17363
377	61.615	0.21	62.143	1.009	10524	16816	16935	16673
376	59.994	0.222	60.5	1.008	9824	16140	16238	16005
375	55.388	0.257	55.803	1.007	6948	12520	12451	12427
374	54.051	0.267	54.469	1.008	7356	13424	13505	13321
373	55.459	0.256	55.819	1.006	7928	14116	14203	14025
372	56.024	0.252	56.246	1.004	8316	14676	14785	14618
371	54.491	0.264	55.086	1.011	8416	15292	15278	15127
370	52.676	0.278	53.252	1.011	8360	15724	15699	15554
369	52.069	0.283	52.595	1.01	8452	16100	16070	15939
368	52.434	0.28	52.932	1.009	8648	16372	16338	16218
367	51.903	0.285	52.449	1.011	8672	16604	16534	16431
366	49.769	0.303	50.242	1.01	8396	16776	16711	16618
365	47.521	0.323	48.136	1.013	8056	16908	16736	16692
364	46.341	0.334	46.95	1.013	7928	17040	16886	16819
363	45.632	0.341	46.278	1.014	7840	17108	16941	16869
362	43.139	0.365	43.542	1.009	7420	17160	17041	17001
361	39.494	0.403	39.812	1.008	6788	17156	17050	17019
360	36.659	0.436	37.127	1.013	6300	17164	16969	16948
359	34.073	0.468	34.549	1.014	5844	17128	16915	16892
358	30.003	0.523	30.262	1.009	5120	17072	16919	16926
357	24.826	0.605	25.027	1.008	4212	16988	16830	16852
356	20.414	0.69	20.853	1.021	3488	16888	16727	16533
355	16.493	0.783	16.592	1.006	2732	16588	16466	16489
354	10.412	0.982	10.425	1.001	1708	16456	16383	16434
353	7.306	1.136	7.372	1.009	1196	16400	16223	16253
352	3.269	1.486	3.277	1.003	528	16220	16110	16176
